# Supplementary material for: COVID-19-associated acute kidney injury patients treated with renal replacement therapy in the intensive care unit: A multicenter study in São Paulo, Brazil
Source: PLoS One. 2022 Jan 14;17(1):e0261958. doi: 10.1371/journal.pone.0261958 (PMC8759670; doi:10.1371/journal.pone.0261958)
Supplement: S1 File — (XLSX) [file pone.0261958.s001.xlsx]

## Sheet: Raw_data
project number	public or private	age	gender	race	AH	DM	CHF	CAD	CKD	POCD	CLF	Neo	Obesity	Anemia	Tabagism	MAP	Hypotension	SAT0	Sat<93	Timetosintoms	Fever	Cough	odynophagy	diarrea	ageusia	expectoration	dyspnea	runny nose	anosmia	Hb	leuco	platelet	lymphocytes	creatinine	DimeroD	BT	PCR	CPK	SAPS3	MAP	Hypotension_ICU	Dysf_circ	Dysf_liver	Coagulo	Dysf_Pulmon	Tromboembolism	Severity_TC	Antibiotics	Norad
1	1	67.6384	2	1	1	0	0	0	0	0	0	0	1	0	0	80.3333	0	65	1	7	0	1	0	0	0	0	1	0	0	13.9	3420	55000	1058	1			0.5					1		0	1		2	1	1
2	1	81.2521	2	1	1	1	1	0	1	0	0	0	1	0	0	52.6667	1	85	1	4	0	1	0	1	0	0	1	0	0	13.6	5080	99000	2991	2.1	359		6.4					1	1	0	1	1	2	1	1
3	1	55.6575	2	1	1	1	0	0	0	0	0	0	1	0	0	112	0	75	1	4	0	1	0	0	0	1	1	0	0	12.6	5130	119000	733	0.7	0.65	0.25	0.538					0	0	0	0		2		0
4	1	73.1589	2	1	0	0	0	0	0	0	0	0	0	0	0	93.3333	0	90	1	14	0	1	0	1	0	1	1	0	0	13.8	10490	207000	1197	1.1		0.34	29.32		39	100	0	1	0	0	1	0	3	1	1
5	1	84.7836	1	2	1	1	0	1	0	0	0	0	0	0	0	93	0	98	0	0	0	0	0	0	0	0	0	0	0	15.4	6190	195000	770	5.79			25		73	107.667	0	1	0	0	1	0	1	1	1
6	1	64.3671	1	1	1	1	0	1	1	0	0	0	0	1	1	106.333	0	81	1	4	1	1	0	0	0	0	1	0	0	12.9	6040	186000	1186	7.7			11		76	60.6667	1	1	0	0	1	0	1	1	1
7	1	79.3014	2	1	1	1	0	1	1	0	0	0	1	0	0	73	0	96	0	2	0	0	0	0	0	0	1	0	0	12.3		148000	1558	0.4	25980		26.6	21		103.667	0	1		0	1			1	1
8	1	67.7151	1	2	1	1	0	1	1	0	0	0	1	1	0	55.3333	1	100	0	6	0	0	0	1	0	0	1	0	0	8.4	13930	132000	1560	0.8	4.75	0.62						0	0	0	0		2		0
9	1	67.6767	1	1	1	1	0	1	0	0	0	0	1	1	0	80.6667	0	92	1	5	1	0	0	0	0	0	1	0	0	9.5	9500	126000	977	2.5	2.02	0.33	53.049					0	0	0	0		2		0
10	1	74.2603	1	1	0	0	0	0	0	0	0	0	0	1	1	46.6667	1	90	1	2	1	0	0	0	0	0	0	1	0	11.9	2950	109000	1618	1.9			2.3					1	0	1	1	0	3	1	1
11	1	71.0247	1	1	1	1	0	1	0	0	0	0	0	1	0	94.3333	0	84	1	15	1	1	0	0	0	1	0	0	0	11.5	9550	170000	398	5.5	2.1	0.2	8.16	177	50	90.6667	0	1	0	0	1	1	2	1	1
12	1	78.2548	2	1	1	0	0	1	0	0	0	0	1	1	0	73.3333	0	80	1	5	0	0	0	0	0	0	1	0	0	8.9	8420	273000		0.7	1.07		10.63		64	108.333	0	1	0	0	0	1	3	1	1
13	1	77.5507	1	1	1	1	0	0	0	0	0	0	0	1	0	79.6667	0	80	1	10	1	1	0	0	0	0	1	0	0	12.9	12170	214000	1030	1.19	1.76	0.86	7.9	1083	45	89	0	1	0	0	1	0	2	1	1
14	1	62.8685	1	1	1	0	0	1	0	0	0	0	0	0	1	97	0	97	0	3	1	0	0	0	0	0	1	0	0	15.6	5310	151000	2536	1.9			4.5	455		58.3333	1	1	0	0	1	0		1	1
15	1	47.6274	2	1	1	1	0	0	0	0	0	0	0	0	0	104	0	95	0	9	1	1	0	0	0	0	1	1	0	12.8	8770	203000	768	1.2	2.42	0.45	23		54	123.333	0	1	0	1	1	0	2	1	1
16	1	64.1014	1	2	1	0	1	0	1	0	0	0	0	1	0	60.6667	1	88	1	5	1	0	0	0	0	0	1	0	0	11.2	29310	148000	720	0.6			29.7			74.6667	0	0		0	1			1	0
17	1	74.2	1	1	1	1	1	0	1	0	0	0	0	1	0	83.6667	0	93	0	3	1	1	0	1	0	0	1	0	0	12.2	8110	183000	1154	1	5.8	2	35.2	144	75	108	0	1	1	0	1	0	3	1	1
18	1	54.4822	1	1	1	0	0	1	0	0	0	0	0	0	0	89.3333	0	72	1	6	1	0	0	0	0	0	1	0	1	13.4	16260	180000	709	1.3	0.9	0.4	15.44	3644	45	93	0	1	0	0	1	0	2	1	1
19	1	79.074	2	1	1	1	0	1	0	0	0	0	0	0	0	106.667	0	82	1	1	0	0	0	0	0	0	1	0	0	13.4	10079	191000	561	1.54		0.13	32		53	70	0	1	0	0	1	0	2	1	1
20	1	76.011	2	2	1	0	1	0	0	0	0	0	1	0	0	99	0	98	0	1	0	0	0	0	0	0	1	0	0	12.3	7910	272000		0.9	0.6		11.2		57	76.6667	0	1	0	0	0	0	3	1	1
21	1	72.4521	1	1	1	1	0	0	0	0	0	0	1	0	0	74	0	91	1	1	1	0	0	0	0	0	1	0	0	15.4	4085	107000	5371.15	3	1803		0.5	183				1		1	1		3	1	1
22	1	62.3726	1	3	1	1	0	1	0	0	0	0	0	1	0	86.3333	0	89	1	22	0	0	0	0	0	0	1	0	0	11.4	5093	105000	774	2.2			1.8					1		0	1		3	1	1
23	1	64.1151	1	1	0	0	0	0	0	0	0	0	1	0	1			95	0	1	1	1	0	0	0	0	1	0	0	13.9	10470	190000	660	1.16		0.61	19		68	73	0	1	0	1	1	0	2	1	1
24	1	69.4411	2	1	1	1	0	0	0	0	0	0	0	1	0	73.3333	0	98	0	4	0	0	0	0	0	0	1	0	0	10.8	15340	169000	1869	2	1.1	0.4	2.86	344	51	87.6667	0	1	0	0	0	0	1	1	1
25	1	60.011	1	1	1	1	0	1	1	0	0	0	1	0	0	83.3333	0	86	1	12	1	1	0	0	0	0	1	0	1	15.2	2980	95000	474	1.8			19.5	651				1	0	1	1	0	3	1	1
26	1	50.3315	1	1	0	1	0	1	0	0	0	0	0	0	0	97.6667	0	88	1	1	1	1	0	0	0	0	1	0	0	13.8	11460	292000	1420	3.6	1.06		10.59			98.6667	0	1	0	0	1	0	3	1	1
27	1	69.3507	1	2	1	0	0	1	0	0	0	0	0	1	1	90.6667	0	96	0	4	0	0	0	0	0	0	0	0	0	10.9	6870	118000	696	0.4	0.73	0.27	30.54					1	0	0	0		3		1
28	1	56.6493	1	1	0	0	0	0	0	0	0	0	1	0	0	70	0	59	1	8	1	1	0	0	0	0	1	0	0	13.2	12110	122000	841	1.3	14.96	0.43						0	0	1	0		2		0
29	1	77.463	1	1	1	0	1	1	0	0	0	0	0	0	0	66.3333	0	98	0	1	0	1	0	1	0	0	1	0	0	13.3	3620	58000	4736	5.3	1485		5.2	669				1		1	1		3	1	1
30	1	75.5068	1	2	1	1	0	1	0	0	0	0	1	0	1	86.6667	0	80	1	1	0	0	0	0	0	0	1	0	0	13.5	9260	172000	700	1.18	0.4	1	32.4	65	44	102.667	0	1	1	1	1	0	3	1	1
31	1	71.4466	1	1	1	1	0	1	1	0	0	0	0	0	1	74.3333	0	94	0	1	0	0	0	0	0	0	1	0	0	13.2	5940	171000	493	0.9	0.1		21.55	64	55	74.3333	0	1	0	1	1	1	3	1	1
32	1	66.0192	2	1	1	0	1	1	0	0	0	0	0	1	0	86.6667	0	87	1	1	0	0	0	0	0	0	1	0	0	9.7	7440	161000	1497	1.59			21.1		68	101	0	1		0	1	0	1	1	1
33	1	59.8767	1	1	1	0	0	0	1	0	0	0	0	0	0	110	0	91	1	9	1	1	0	1	0	0	1	0	0	13.7	11043	125000	952	1.07	3.47	0.35	15.949					0	0	0	0		2		0
34	1	85.4795	2	2	1	0	0	0	1	0	0	0	1	0	1	79.3333	0	72	1	4	1	1	0	0	0	0	1	0	0	13.6	4030	176000	910	1.7	2.2	0.4	14.74	30	58	86.3333	0	1	0	0	1	1	1	1	1
35	1	67.6274	1	1	0	1	0	0	0	0	0	0	0	1	1	154.333	0	87	1	1	1	1	0	0	0	0	1	0	0	7.6	9830	181000	741	1	2	0.4	38.55	33	49	82	0	1	1	1	1	1	3	1	1
36	1	69.2986	2	2	1	1	1	1	1	0	0	0	0	0	0	90	0	89	1	3	0	0	0	0	0	0	1	0	0	13.5	7370	233000	286	1.01		0.86	12.32		56	39	1	1	0	0	1	0		1	1
37	1	65.6877	2	1	1	1	1	1	1	0	0	0	1	1	0	113.333	0	93	0	2	0	0	0	1	0	0	1	0	0	9.2	6035	91000	2777.8	0.8	1088		16	377				1		1	1		2	1	1
38	1	71.5452	2	1	1	1	0	0	1	0	0	0	0	1	0	65.3333	0	88	1	7	1	1	0	0	0	0	1	0	0	11.3	9040	169000	1112	0.8	0.4		10.96	107	47	104.333	0	1	0	0	1	0	2	1	1
39	1	74.8493	2	1	1	1	1	0	1	0	0	0	0	1	0	84.3333	0	94	0	3	1	0	0	0	0	0	1	0	0	11.9	10090	212000	3158	2.46	3.28	0.36	21.42		43	100	0	1	1	0	1	0		1	1
40	1	67.3836	1	1	0	0	1	0	1	0	0	0	0	0	1	86.6667	0	98	0	1	1	1	0	0	0	0	0	0	0	14.4	8300	116000	696	1.8	0.73	0.27	30.567					1	0	0	1		3		1
41	1	64.8164	2	1	1	1	1	1	0	0	0	0	1	1	0	96.6667	0	80	1	13	1	0	0	0	0	0	1	0	0	9.8	9020	210000	337	0.94	3.86	0.44	15.56		59	101.333	0	1	1	1	1	0		1	1
42	1	52.6932	1	1	1	1	0	1	0	0	0	0	1	1	0	101	0	96	0		0	1	0	0	0	0	1	0	0	9.1	12230	298000	830	1.1	0.55		5.96		50	81.3333	0	1	0	0	1	0	2	1	1
43	1	62.4192	1	4	1	1	0	1	1	0	0	0	0	0	0	100	0	92	1	15	0	1	0	0	0	0	1	0	0	13.8	7960	302000	655	3.4	1.8		17.65	189	77	77.3333	0	1	0	0	1	0	3	1	1
44	1	68.4767	2	1	1	0	0	0	0	0	0	0	1	0	0	63.3333	1	88	1	7	0	0	0	0	0	0	1	0	0	13.9	10160	203000	598	0.6	0.2	0.18	8.58	60	47	94	0	1	0	1	1	0	1	1	1
45	1	76	1	3	1	0	0	0	0	0	0	0	0	0	1	66.6667	0	84	1	2	1	1	0	0	0	1	1	0	0	15.7	14050	118000	709	0.65	2.34	0.64	42.673					1	0	0	1		3		1
46	1	57	2	3	1	0	0	0	0	1	0	0	0	0	1	56.6667	1	93	0	3	0	1	0	0	0	1	1	0	0	12.7	10910	305000	1018	1.3			10.35		62	76.6667	0	1	0	0	1	0	2	1	1
47	1	70	2	1	1	0	0	0	0	0	0	0	0	0	1	63.3333	1	94	0	3	1	1	0	0	1	1	1	1	0	13	4350	168000	852	1	0.8	1.2	19.92		46	78.3333	0	1	1	1	1	0	3	1	1
48	1	44	1	3	1	1	0	0	0	0	0	0	0	0	0	83.3333	0	92	1	1	0	1	1	0	0	0	1	0	0	15.1	7400	195000	694	1.04	2.33		32		54	74.6667	0	1	1	1	1	0	2	1	1
49	1	44	1	1	1	1	0	0	0	0	0	0	0	0	0	80	0	90	1	4	1	1	0	0	0	0	1	0	1	15.1	7400	195000	977	1.8	1.27		38		69	75.3333	0	1	0	0	1	0	1	1	1
50	1	69	1	1	0	0	0	0	0	0	0	0	1	0	1	66.6667	0	90	1	4	0	1	0	0	0	1	1	0	0	15.1	7620	132000	1627	1.55	20	0.56	41.832					0	1	1	0		3		0
51	1	76	1	3	1	0	0	1	0	0	0	0	0	0	0	106.667	0	93	0	2	1	1	0	0	0	0	1	0	0	14.1	6160	144000	1453	0.9			10.3			136	0	1	1	0	1	0	3	1	1
52	1	55	2	1	1	0	0	0	1	0	0	0	0	1	0	76.6667	0	89	1	3	0	1	0	0	0	0	1	0	0	11.8	8450	280000	982	1	0.76		16.23			96.6667	0	0	0	0	0	0	3	1	0
53	1	64	1	2	1	0	0	0	0	0	0	0	0	1	0	80	0	89	1	1	1	1	0	0	0	0	1	0	0	11.9	7330	193000	1259	1.09	3.5				66	61.6667	1	1	0	0	1	0	2	1	1
54	1	66	1	3	1	1	0	0	1	0	0	0	0	0	1	80	0	93	0	7	0	1	0	1	1	0	1	0	0	13.6	13790	187000	929	1.03	1.2	0.12	14.15		54	87.6667	0	1	0	0	1	0	2	1	1
55	1	74	1	2	1	0	0	0	0	0	0	0	0	0	1	63.3333	1	88	1	5	1	1	0	0	0	0	1	0	0	15.2	9140	217000	976	1.43	1.5	0.49	17.72		46	105	0	0	0	0	1	0	3	1	0
56	1	83	1	1	1	1	1	1	0	0	0	0	0	1	0	73.3333	0	85	1	2	1	1	0	0	1	0	1	0	0	12.7	9610	201000	816	1.3	0.42	0.6	17.12	169		92.3333	0	0	0	0	1	0	3	1	0
57	1	64	1	1	1	1	0	0	1	0	0	0	0	1	0	56.6667	1	89	1	3	1	1	0	0	0	0	1	0	0	9.4	7110	160000	296	0.6						87	0	1		0	1	0	3	1	1
58	1	58	1	3	0	0	1	0	1	0	1	0	0	1	1	73.3333	0	91	1	5	1	1	1	0	0	1	1	0	0	12.2	6890	80000	3429	2.6			15.9					1		1	1		3	1	1
59	1	79	1	3	1	1	0	0	0	1	0	0	0	0	1	90	0	95	0	4	0	1	0	0	0	1	1	0	0	13.2	14430	219000	625	0.77	0.32	0.19	3.36		57	102.333	0	1	0	1	1	0	2	1	1
60	1	75	2	1	1	1	0	0	1	0	1	0	0	1	0	56.6667	1	87	1	1	1	1	1	0	0	0	1	0	0	11.5	4960	540000		1.5	0.27		0.1		58	96.6667	0	1	0	0	0	0	3	1	1
61	1	63	1	1	1	0	1	0	0	0	0	0	0	0	1	43.3333	1	95	0	3	0	1	0	0	0	0	1	0	0	14.8	8540	130000	1328	1.16	0.67	0.29	19.478					1	0	0	1		2		1
62	1	62	1	2	1	0	0	0	0	0	0	0	0	0	0	56.6667	1	86	1	2	1	1	1	0	0	0	1	0	0	14.3	15350	309000	1020	0.8	10		34.63		50	80	0	1	0	0	1	0	2	1	1
63	1	65	2	2	1	0	1	1	1	1	0	0	0	0	1	56.6667	1	91	1	2	0	1	0	0	0	0	1	0	0	13.5	11970	317000	2124	0.9	1.87		35.67		66	68.6667	0	1	0	0	0	0	3	1	1
64	1	63	1	2	1	1	1	1	1	0	0	0	1	0	1	80	0	93	0	7	1	1	0	0	0	0	1	0	0	14.4	5140	103000	5908.2	1.6			21.1					1		1	1			1	1
65	1	61	1	3	1	0	0	0	0	1	0	0	0	0	1	63.3333	1	88	1	7	0	1	0	0	0	0	1	0	1	16.2	10090	206000	1715	2.1		0.13			86			1	0	0	1	0	3	1	1
66	1	66	2	1	1	1	0	0	0	0	0	0	0	0	0	93.3333	0	89	1	1	1	1	0	0	0	0	1	0	0	14	70100	243000	753	1	0.345	0.54	17.1	87		96.6667	0	1	0	0	1	1	3	1	1
67	1	80	1	3	1	0	0	1	0	0	0	0	0	0	0	53.3333	1	90	1	1	1	1	0	0	0	1	1	0	0	13.2	9920	152000	820	0.7	5296	0.74	24.2		42	110	0	1	0	0	1	0	3	1	1
68	1	55	1	2	0	0	0	0	0	0	0	1	0	0	0	80	0	91	1	2	1	1	0	0	0	0	1	0	0	15.4	8020	137000	214	1	1530	0.74	33			104.667	0	1	0	0	1	0		1	1
69	1	62	2	2	1	1	0	0	0	0	0	0	1	0	0	53.3333	1	90	1	4	0	1	0	0	0	0	1	0	0	13.5	8640	315000	698	1.4	1.3		10.92			90.6667	0	1	0	0	1	0	3	1	1
70	1	51	1	3	1	1	0	0	1	0	0	0	0	1	0	70	0	91	1	4	0	1	0	0	0	0	1	0	0	11.2	4980	164000	1115	0.61			7.41		59	91	0	1	0	1	1		3	1	1
71	1	75	1	1	1	0	0	0	1	1	0	0	0	0	1	66.6667	0	87	1	6	1	1	0	0	0	1	1	1	1	13.2	17080	154000	530	0.8	575.3	0.36	18.7		69	70	0	1	0	0	0	1	3	1	1
72	1	44	1	2	0	0	0	0	0	0	0	0	0	0	0	76.6667	0	90	1	3	1	1	0	0	0	0	1	0	0	13.6	13070	209000	1299	12.9		0.21	8.32		39	84.3333	0	0	0	0	0	0		0	0
73	1	37	1	3	1	0	0	0	0	1	0	0	1	0	1	53.3333	1	87	1	4	1	1	0	0	0	0	1	0	0	16.4	11070	204000	666	0.9	3.1	0.42	14.75	23	71	70	0	1	0	0	1	0		1	1
74	1	69	1	3	1	0	0	0	0	0	0	0	1	0	1	70	0	89	1	2	0	1	0	0	0	0	1	0	0	15.3	4920	225000	665	3.28		0.69	6.15		71	59	1	1	1	1	1	0	3	1	1
75	1	35	1	2	0	0	0	0	0	0	0	0	1	0	0	56.6667	1	100	0	3	1	1	0	0	0	0	1	0	0	15	14970	212000	812	2.64	2000	1.99	45.35		73	111.667	0	1	1	1	1	1	3	1	1
76	1	52	1	1	0	0	0	0	0	0	0	1	1	1	0	66.6667	0	87	1	1	1	1	0	0	0	0	1	0	1	9.9	7860	210000	499	0.73	5.96	0.49	8.49		67	103.667	0	1	0	0	1	0	3	1	1
77	1	56	1	1	1	1	1	0	0	0	0	0	0	1	0	83.3333	0	90	1	3	1	1	0	0	0	0	1	0	0	7.2	25740	480000		0.6	0.55	0.4	1.73		53	86	0	1	0	0	0	0	2	1	1
78	1	59	1	2	1	1	0	0	0	1	0	0	0	0	1	63.3333	1	90	1	6	0	1	1	0	0	0	1	0	0	17.6	17330	293000	800	1	1.4		6.2		62	106.667	0	1	0	0	1	1	3	1	1
79	1	90	1	3	1	0	0	0	0	0	0	1	0	0	0	76.6667	0	88	1	6	1	1	0	0	0	0	1	0	0	16	11620	167000	581	2.15			9.57		68	111.333	0	1		0	1		3	1	1
80	1	71	1	3	1	1	0	0	0	0	0	0	0	1	0	116.667	0	92	1	1	1	1	0	0	0	0	1	0	1	11.4	33230	266000	1421	0.96	2.42	0.26	9.2	5307		93.3333	0	1	0	0	1	0	2	1	1
81	1	50	2	1	0	0	0	0	0	0	0	0	0	1	0	86.6667	0	88	1	3	1	1	0	0	0	0	1	0	0	10.2	24320	649000		6.4		3.23	29.7	2153	67	86	0	1	0	1	0	0	3	1	1
82	1	66	1	1	0	1	0	0	0	0	1	0	0	1	1	80	0	90	1	3	1	1	0	0	0	0	1	0	0	12	18150	354000	1102	0.9	0.56		18.65		33	92.3333	0	1	0	0	1	0	2	1	1
83	1	36	1	2	1	0	0	0	0	1	0	0	1	0	1	56.6667	1	89	1	4	0	1	0	0	0	1	1	0	0	15.4	13430	220000	570	1.07	2.45	0.5	11.13		49	88	0	0	0	0	0	0	2	1	0
84	1	88	2	3	1	0	1	0	1	0	0	0	0	1	0	63.3333	1	88	1	1	0	1	0	0	0	0	1	0	0	7.6		246000	697	2.98	2.25	0.12	13.4	100		130	0	1	0	0	0	0	2	1	1
85	1	78	1	2	1	0	0	0	1	1	0	0	0	0	1	66.6667	0	90	1	5	0	1	0	0	0	0	1	0	0	15.7	10300	297000	1070	2.3	1.26		30.3		46	66.3333	0	1	0	0	1	1	3	1	1
86	1	44	2	2	1	0	0	0	0	0	0	0	0	0	0	96.6667	0	91	1	2	0	1	0	1	0	0	1	0	1	12.9	12180	244000	487	1.1	0.517	0.41	10.1	25		93.3333	0	1	0	1	1	0	3	1	1
87	1	62	2	2	1	1	0	0	0	0	0	0	0	0	1	63.3333	1	83	1	2	0	1	1	0	0	0	1	0	0	14	9950	150000	811	2.1		1	31.5	598		96.6667	0	1	1	0	1	0	3	1	1
88	1	65.6027	1	1	1	1	0	0	0	0	0	0		0	0	93.3333	0	91	1	5	1	1	0	0	0	0	1	0	0	14.5	5310	233000	1148	1.67		0.45	38.91	65	54	73	0	1	0	0	1	0	3	1	1
89	1	56.5671	1	1	1	1	0	0	0	0	0	0		0	0	110.667	0	67	1	5	1	1	0	0	0	0	0	0	0	16.3	22020	206000	1265	0.6	0.32	0.19	13.71		42			1	0	0	1	0	2	1	1
90	1	74.1781	2	1	1	1	1	0	0	1	0	0		0	0	104.667	0	92	1											12.4	3060	113000	1738	1	1010		7.5	201				1			1		3	1	1
91	1	54.0932	1	1	0	0	0	0	0	0	0	0		0	0	96.3333	0	93	0	14	1	1	0	0	0	0	1	0	0	16	9726	198000	1508	0.8	1.11	0.31			48	83.3333	0	1	0	0	1	0	1	1	1
92	1	68.1068	2		1	1	0	0	0	0	0	0		1	0	101.667	0	83	1	7	1	1	0	0	1	0	1	0	0	10.9	20370	274000		0.9	1.64		3.7	418	54	77.3333	0	1	0	0	1	0	3	0	1
93	1	67.8712	2	2	1	1	0	0	0	0	0	0	1	0	0	120	0	64	1	11	1	1	0	1	0	0	1	1	0	12	15870	239000	244	0.9	0.78	0.21	14.9	95	78	70	0	1	1	1	1	1	3	1	1
94	1	75.5205	1	1	0	0	0	0	0	0	0	0		0	0	113.333	0				0	1	0	0	0	0	1	0	0	14.2	6359	155000	262	13.25			33.1			89.3333	0	0		1	0	0	2	1	0
95	1	58.9205	1	3	1	0	0	0	0	0	0	0	0	0	0	125.667	0	67	1		1	1	0	0	0	0	1	0	0	15.2	20930	227000	599	1.22	8.9	0.45	14.76	212	49	81.6667	0	1	0	0	1	0	3	1	1
96	1	63.1671	1	3	1	0	0	0	0	0	0	0		0	0	110	0	70	1		1	1	0	0	0	0	1	0	0	13.5	9848	213000	1101	1.77	1.1	0.22	38.8		46	68.3333	0	1	0	0	1	0	2	1	1
97	1	57.7644	1	1	0	0	0	0	0	0	0	0		0	0	79.3333	0	89	1	17	1	1	0	0	0	0	0	0	0	14.3	5694	152000	1520	1.6	1063	1.16	24.1	133	88	80	0	1	0	0	0	0	3	1	1
98	1	63.7616	2	3	1	1	1	1	0	0	0	0		1	0	76	0	93	0	2	0	0	0	0	0	0	0	0	0	11.6	4518	124000	867	2.9	0.47	1.25	18.965					0	1	1	0		2		0
99	1	40.6658	2	1	1	1	0	0	0	0	1	0		1	0	115.333	0	69	1		0	1	0	0	0	0	1	0	0	8.4	11600	175000	1181	1	0.4	0.2	26.2	135	39	107	0	1	0	1	1	0	2	1	1
100	1	67.7589	1	1	1	1	0	0	0	0	0	0		0	0	138	0	87	1	5	1	1	0	0	0	0	1	0	0	14.2	10590	204000	392	1	0.92	0.34			47	106.667	0	1	0	1	1	0	2	1	1
101	1	59.2548	1	1	1	0	0	0	0	0	0	0	1	0	1	83.3333	0	97	0	10	0	1	0	0	1	0	1	0	1	15	11700	151000	776	0.6			16.8	231		106	0	1	0	0	1	0	3	1	1
102	1	50.5288	1	1	1	1	0	0	0	0	0	0		0	0	91	0	88	1	8	1	1	0	1	0	0	1	0	0	14	9689	175000	544	1.4	0.5		21.46	164	49	108.667	0	1	0	0	1	0	2	1	1
103	1	70.2192	1	2	0	0	0	0	0	1	0	0		0	1	114	0	89	1	5	1	1	0	0	0	0	1	0	0	13	7219	244000	594	1.2		0.54	37.2		46	95.3333	0	1	0	0	1	1	3	1	1
104	1	79.6192	1	1	0	0	0	0	0	0	0	0		0	1	98.3333	0	91	1		1	0	0	0	0	0	1	1	0	13.6	7902	165000	1372	1.1			21.8		63	83.3333	0	1	0	0	1		3	1	1
105	1	53.3178	2	2	0	0	0	0	0	0	0	0		0	0	78	0	95	0	9	1	1	1	0	0	0	1	0	0	13.9	11750	289000	849	0.9	3.21		3.71	113	80			1	1	0	1	0	2	1	1
106	1	66.0986	1		1	0	0	0	0	1	0	0		0	0	110	0	79	1		1	1	0	0	0	0	1	0	0	15.7	20490	355000	939	2	1.13		16.19		53	76	0	1	0	0	1	0	2	1	1
107	1	59.5233	1		1	0	0	0	0	0	0	0	0	0	0	100	0	64	1	9	0	1	0	0	1	0	1	1	0	14.3	19030	287000	1328	0.8	0.73		12.8			109.333	0	1	0	0	1	0	3	1	1
108	1	66.7945	2		0	0	0	0	0	0	0	0	0	0	0	90.3333	0	95	0	12	0	1	0	0	0	1	1	0	0	12.6	18570	205000	915	1.3	0.52		7.87		45	80.6667	0	1	0	1	1	0	1	1	1
109	1	73.2301	2	1	0	1	0	0	0	0	0	0	0	0	1	93.3333	0	90	1	14	1	1	0	1	0	1	1	0	0	12.5	8998	266000		0.8	0.23		16.14		40			1	0	0	0	0	2	1	1
110	1	55.4986	2	2	1	1	0	0	0	0	0	0		1	0	104.667	0	94	0	20	0	1	0	1	0	0	1	0	0	8.2	11350	184000	1600	0.82	0.69				52	86.3333	0	1	0	1	1	0	1	1	1
111	1	46.0548	1	2	0	0	0	0	1	0	0	0		0	0	130	0	93	0		1	1	0	0	0	0	1	0	0	13.6	10360	194000	430	1.19			32.5		68			1	0	0	1	0	1	0	1
112	1	63.9315	1	1	1	0	0	0	0	1	0	0		1	1	98.6667	0	71	1	4	0	0	0	1	0	0	0	0	0	11.4	7065	230000	662	0.81		0.63	17.04		43	102	0	1	0	1	1	0	3	1	1
113	1	64.537	1	1	0	0	0	0	0	0	0	0		1	0	80	0			7	0	1	0	0	0	0	1	0	0	12.1	6524	193000	1553	0.65	2.15		26		71	90	0	1	0	1	1	0	3	1	1
114	1	54.6329	1	2	1	1	0	0	0	0	0	0		0	0	84.6667	0	94	0	10	0	1	0	0	0	0	1	0	0	14.6	12960	267000		1.4						78	0	1	0	0	0	0	2	1	1
115	1	48.6521	1	2	0	0	0	0	0	0	0	0	1	0	1	93.3333	0	79	1	10	1	1	0	0	0	0	1	0	0	13.2	8117	173000	840	0.9	0.5	0.5	28.15		36	114.333	0	1	0	0	1	1	2	1	1
116	1	58.9014	1	1	1	1	0	0	0	0	0	0	1	0	0	122.333	0	86	1		1	1	0	0	0	0	1	0	1	14.9	4808	124000	882	2.8	4.19	3.04	5.661					0	1	1	0		2		0
117	1	49.0521	2	1	1	1	0	0	0	0	0	0		0	1	93.3333	0	88	1	2	0	1	0	0	0	0	1	0	0	12.3	10570	65000		1.2	871		19.8			136.667	0	1	0	1	1	0	3	1	1
118	1	45.9781	2	1	0	0	0	0	0	0	0	0		0	0	94.3333	0	79	1	2	0	1	0	0	0	0	1	0	0	13.8	9697	207000	297	2.9		0.21	18.71	172	41	86.6667	0	1	0	1	1	0	3	1	1
119	1	61.3753	1	1	1	0	0	0	0	0	0	0		0	0	81.3333	0	71	1	4	0	1	0	0	0	0	1	0	0	14.3	14480	175000	842	0.7	0.6	0.2	11.03	49	50	96	0	1	0	1	1	0	3	1	1
120	1	73.6356	1		1	1	0	0	0	1	0	0		0	1	125	0	94	0	10	1	1	0	0	0	0	1	1	0	18.8	9060	178000	1242	1.1	1.1	0.22	5.27	250	43	83	0	1	0	0	1	0	1	1	1
121	1	57.9562	1	1	1	0	0	0	0	0	0	0		0	0	73.3333	0	56	1	11	0	1	0	0	1	0	1	0	1	15	25330	202000		1.9			7.12	160	94	51.6667	1	1	0	1	1	0	1	1	1
122	1	60.389	2	3	0	1	0	0	0	0	0	1		1	0	96.6667	0	98	0	1	0	0	0	0	0	0	0	0	0	10.9	5360	153000	680	7.8	5191.3	0.51	17		66	96.6667	0	0	0	0	0	0		1	0
123	1	83.3041	2	1	1	1	0	1	0	0	0	0		1	0	93.3333	0	79	1	3	1	1	0	0	0	0	0	0	0	10.5	7560	153000	1060	0.8	1253.5		4.7		52	87	0	1	0	0	1	0	2	1	1
124	1	69.2685	1	2	0	0	0	0	0	0	0	0		0	0			96	0	7	0	0	0	0	0	0	0	0	0	14	12340	167000	838	1.88			15.75		78	86.6667	0	1		0	1			1	1
125	1	79.8932	1	1	0	0	0	0	1	1	0	0		1	1	80	0	80	1	14	0	1	0	0	1	0	1	0	1	12.6	6160	338000	693	1.3	1.3		16.7			82	0	1	0	0	1	0	3	1	1
126	1	69.2795	2		1	1	0	0	0	0	0	0		0	0	90	0	94	0	6	1	1	0	0	0	0	1	0	0	13.7	3620	100000	2235	2.1	729		2.7	83				1		1	1		3	1	1
127	1	67.4603	2	1	0	0	0	0	0	0	0	0		0	0	78	0	87	1	7	1	1	0	0	0	0	1	0	1	12.7	14110	210000	1667	1.65		0.92	5.16		59	78	0	1	1	1	1	0		1	1
128	1	34.1151	2	1	0	0	0	0	0	0	0	0		1	0	93.3333	0	96	0	1	0	0	0	0	0	0	0	0	0	5.7	19980	55000	5134	1.8	5341		35					1		0	1		3	1	0
129	1	65.4438	1	1	1	0	0	0	0	0	0	0		0	1	106.667	0	90	1	9	1	1	0	0	0	0	1	0	0	14.3	13540	280000	533	1.1	0.69		12.62			94.3333	0	1	0	0	1	0		1	1
130	1	67.9014	1		1	0	0	0	0	1	0	0		0	0	89	0	95	0	7	0	1	0	0	0	0	1	0	0	14.3	11040	214000	1036	4.28		0.62	21.25		57	73.6667	0	1	1	1	1	0	2	1	1
131	1	54.5507	1		1	1	0	1	0	0	0	0		0	0	87	0				1	1	0	0	0	0	0	0	0	17.1	6240	169000	751	1	2	0.61	9.77	46	49	107.333	0	1	1	1	1	1	3	1	1
132	1	51.8301	2		1	0	0	0	1	0	0	0		1	0	89.3333	0	95	0			0	0	0	0	0	1	0	0	9.3	13090	81000	1646	2.2								1		0	1		1	1	1
133	1	84.4493	1		1	0	0	0	0	0	0	0		1	0	63.3333	1	96	0	8	1	1	0	0	0	0	1	0	0	10.3	15100	106000	3264.3	2.9	950		20	60				1		0	1		3	1	1
134	1	85.1808	1		1	0	0	0	0	0	0	0		0	1	90	0	96	0	20	0	1	0	0	0	0	1	0	0	14.5	10460	262000	1428	0.97	2.16	0.63	17.8	90		117.333	0	1	0	1	1	1	3	1	1
135	1	78.0082	1		1	1	0	0	0	1	0	0		0	1	92.3333	0	90	1	4	1	1	0	0	0	0	1	0	0	13.3	12110	162000	910	6.31	1.67	0.1	7.679			66.6667	0	1	0	0	1	0		1	1
136	1	58.0164	1		1	0	0	0	0	0	0	0		1	0	87	0	94	0											12.6	11390	378000		1	0.59	1.24			37	86.6667	0	0	0	0	1	1	3	0	0
137	1	62.4575	1		1	1	0	0	0	0	0	0		1	0	99.6667	0	95	0		0	0	0	0	0	0	1	0	0	11.1	11200	274000	1040	1.2	0.75		15.75			101.667	0	1	0	0	1	1	3	1	1
138	1	77.2493	1		1	1	1	0	0	0	0	0		1	0	101	0	95	0	30	1	1	0	0	0	0	1	0	0	9.4	14820	417000		1.2		0.54	23.2		49	90.6667	0	0	0	0	0	0	3	0	0
139	1	31.1342	2		1	0	0	0	1	0	0	0		1	0	98	0			2	1	1	0	0	0	0	1	0	0	6.1	8180	87000	1109	0.8			1					1	0	0	1	0		1	1
140	1	69.063	1		1	1	0	0	0	0	0	0		1	0	86.6667	0	94	0	8	1	1	0	0	0	0	1	0	0	11.5	9710	274000	1732	0.9	12.46		8.69	21045	41	90	0	1	0	0	1	1	3	1	1
141	1	74.5288	2		1	1	0	0	1	0	0	0		1	0	66.6667	0	98	0											9.9	9100	208000	581	1		0.09	12.62		52	76	0	1	0	0	1	0	2	1	1
142	1	47.0466	2		1	1	0	0	0	0	0	0		1	0	84.6667	0	70	1		1	1	0	0	0	0	1	1	0	11.3	10300	309000	783	1	1.44		10.14		64	80.6667	0	1	0	0	1	0	2	1	1
143	1	67.1205	2		0	0	0	0	0	1	0	0	1	0	1	123.667	0	94	0	9	0	1	0	0	1	0	0	0	0	13.4	8190	206000	901	1.1	0.55		10.89		47	90	0	1	0	1	1	0	2	1	1
144	1	75.8192	2		1	1	0	0	0	1	0	0		0	0	91	0	90	1	17	0	1	0	0	0	0	1	0	0	12.3	11150	358000	1427	1.2	0.77		13.86		77	81.6667	0	1	0	0	1	0	2	1	1
145	1	71.4877	1		1	0	1	0	0	0	0	0		0	0	120	0	95	0	14	1	1	0	0	0	0	1	0	0	14	10740	200000	272	1.5		0.16			41	106.667	0	1	0	0	1	0		1	1
146	1	67.7205	1		1	0	0	0	1	1	0	0		0	1	83.3333	0	92	1	11	1	1	0	0	0	0	1	0	0	15	13720	298000	1847	1.3	0.95		2.2			81	0	1	0	0	0	0	2	1	1
147	1	68.1562	2		0	1	0	0	0	0	0	0		1	0	111.333	0	94	0	7	0	1	0	0	0	0	1	0	0	8.8	19380	244000	688	0.9	0.386	0.39	3.94		55	93.3333	0	1	0	1	1	0	1	1	1
148	1	86.4795	1		1	1	1	1	0	0	0	0		1	0	86.6667	0	93	0	10	1	1	0	0	0	0	1	0	0	12.5	14710	242000	890	0.9	0.35		2.68			60	1	1	0	0	1	1	1	1	1
149	2	63.1863	1	1	1	1	0	0	0	0	0	0	0	1	0	124.667	0	96	0	7	1	1	0	0	0	0	0	1	0	12.9	6030	130000	1497	0.8	0.76	0.27	19.48					1	0	0	1		3		1
150	2	74.274	1	1	1	0	0	1	0	0	0	0	0	0	0	103.333	0	91	1	6	1	1	0	0	0	0	0	0	0	15.7	5550	124000	866	2.6	19.46	0.84	19.267					0	0	0	1		2		0
151	2	78.5315	1	1	1	1	0	0	0	0	0	0	0	0	0	89.3333	0	91	1	0	1	1	0	0	0	0	1	1	0	16.5	5140	147000	951	1.2	86	0.8	31			98.6667	0	1	1	1	1	0		1	1
152	2	64.326	1	2	0	0	0	0	0	0	0	0	0	0	0	109.333	0	84	1	14	1	1	0	1	0	0	1	0	0	15.9	6550	141000	476	0.8	7209	0.6	31.5	510		147.333	0	1	0	0	1	0		1	1
153	2	83.9397	1	1	1	1	0	0	0	0	0	0	0	0	0	93.3333	0	98	0	8	0	1	1	1	0	0	0	1	0	14.4	6540	136000	700	0.6		0.9	31	29		81.3333	0	1	0	0	1	0		1	1
154	2	73.4521	1	1	0	0	0	0	0	0	0	0	1	1	0	82.3333	0	98	0	7	0	1	0	1	0	0	0	0	1	12.9	4400	110000	7460.3	2.3			17.6					1	0	0	1	1	3	1	0
155	2	72.6247	1	1	1	1	0	0	0	0	0	0	0	0	0	116.667	0	99	0	6	1	1	0	0	0	0	0	0	0	13.9	10740	198000	788	0.97			1.36		44	93.3333	0	1	0	1	1	0	2	1	1
156	2	74.9534	1	1	1	1	0	0	1	0	0	0	1	0	0	93.3333	0	91	1	1	0	0	0	0	0	0	0	0	0	14.7	8090	139000	1426	1.1						90	0	1	0	0	1	0		1	1
157	2	75.5644	2	3	1	1	0	0	0	0	0	0	0	1	0	116.667	0	90	1	7	1	1	1	0	0	0	1	0	0	9	11460	476000		0.9	1.12		18.6	5929	46	90	0	1	0	0	0	0	2	1	1
158	2	80.5918	1	1	1	1	0	0	0	0	1	0	0	0	0	60.3333	1	86	1	5	0	0	0	0	0	0	1	0	0	15	4290	114000	653	1.01								0	0	0	0		2		0
159	2	46.3836	1	3	1	1	0	0	0	0	0	0	1	0	0	105	0	96	0	8	0	0	0	1	0	0	0	0	0	15.2	6140	180000	728	0.8	0.2	0.2	11.3	100	44	96.6667	0	1	0	1	1	0	3	1	1
160	2	61.7616	1	1	1	1	0	0	0	0	0	1	1	1	0	105.667	0	91	1	5	0	1	0	0	0	0	1	0	0	9	2860	129000	1307	0.9	0.72	0.47	29.569					0	0	0	0		3		0
161	2	90.2438	2	1	1	1	0	0	1	0	0	0	0	0	0	124.667	0	88	1	9	0	1	0	0	0	0	0	0	0	13.9	8940	201000	1728	0.5		0.33	26.34	118	45	80.6667	0	1	0	0	1	0	3	1	1
162	2	51.3068	2	1	1	0	0	0	0	0	0	0	1	0	0	75.6667	0	98	0	6	1	1	0	1	0	0	0	0	0	12.3	6420	204000	676	0.8	0.29		8.88		52	72.3333	0	1	0	1	1	0	1	1	1
163	2	79.5151	1	1	1	0	0	1	0	1	0	0	0	0	0	90	0	90	1	9	1	1	0	0	1	0	1	0	1	15	6950	134000	2142	1.17	20	0.35	4.115					1	0	0	1		2		1
164	2	54.0192	1	1	0	1	0	0	0	0	0	0	1	0	0	116.333	0	97	0	4	1	0	0	1	0	0	1	0	0	19.1	9250	130000	1517	1.06	0.41	0.38	3.472					1	0	0	1		2		1
165	2	57.326	1	1	1	0	0	0	0	0	0	0	1	0	0	115.333	0	91	1	2	1	1	0	0	0	0	1	0	0	15.2	8310	128000	1123	1.2	0.68	0.31	48.091					0	1	1	0		2		0
166	2	61.8247	1	1	1	0	0	1	0	0	0	0	1	0	0	92	0	97	0	4	0	1	0	0	0	0	0	0	0	14.6	5880	201000	1346	0.5		0.83	32.02		56	116.667	0	1	0	0	1	0	2	1	1
167	2	83.8904	1	1	1	1	1	0	1	0	0	0	0	1	1	76.3333	0	95	0	14	0	1	0	0	0	0	1	0	0	10.3	4510	186000	1719	0.76	1.35		11.1		51	73.3333	0	1	0	0	1	0	1	1	1
168	2	58.3863	1	1	0	1	0	0	0	0	0	0	1	0	0	105.333	0	92	1	10	0	1	0	1	0	0	1	0	0	16.6	7850	211000	2458	2.23		0.31	5.38		30	106.667	0	1	1	1	1	0		1	1
169	2	71.274	1	2	1	1	0	1	0	0	0	0	0	1	0	100	0	89	1	3	0	0	0	0	0	0	1	0	0	10.8	6080	143000	740	0.8						79.3333	0	1		0	1		1	1	1
170	2	62.9041	1	3	0	0	0	0	0	0	0	0	1	0	0	95.6667	0	94	0	4	0	1	0	0	0	0	1	1	0	13	5870	154000	696	0.77					61	89	0	1		0	1	0	2	1	1
171	2	79.9671	1	1	1	1	0	0	0	0	0	0	0	1	0	73.3333	0	77	1	5	1	1	0	0	0	0	1	0	0	11.8	5200	148000	2610	2.4		0.2	1.2	48		103.333	0	1	0	0	1	0		1	1
172	2	39.1288	1	1	0	0	0	0	0	0	0	0	1	0	0	104.667	0	95	0	5	1	1	0	1	0	0	1	0	0	16.4	4090	174000	487	1		0.3	6.28	1865	41	101.667	0	1	1	1	1	0	1	1	1
173	2	79.1808	1	1	1	1	0	0	1	1	0	0	0	0	0	109.333	0	90	1	3	0	1	0	0	0	0	0	0	0	16.1	5070	127000	995	0.46	18.22	0.7	39.561					0	0	0	0		2		0
174	2	59.189	1	1	1	1	0	0	0	0	0	0	0	0	0	125.333	0	90	1	7	0	1	1	0	0	1	1	1	0	15.3	5320	109000	974	3.5			41.5					1		0	1		3	1	1
175	2	74.9096	1	1	1	1	0	0	0	0	0	0	0	1	0	98	0	88	1	5	1	0	0	0	0	0	1	0	0	10.6	9060	290000	700	9.3	1.4		14.37					0	0	0	0	0	2	1	0
176	2	70.0904	2	1	1	1	0	0	0	0	0	0	0	0	0	84.3333	0	96	0	6	0	1	0	0	0	0	1	0	0	13.3	4980	141000	699.49	1.4			29	384		59	1	1	0	0	0	0		1	1
177	2	62.9014	2	1	1	1	0	0	0	0	0	0	1	0	0	81	0	93	0	4	1	0	0	0	0	0	0	1	0	12	5220	148000	1140	1.1			7			98.3333	0	1	0	0	1	0	3	1	1
178	2	89.4658	2	1	1	0	0	0	1	0	0	0	0	1	0	84.6667	0	86	1		1	1	0	0	0	0	1	0	0	9.8	6640	305000	1365	0.9	0.86		17.25			68.6667	0	1	0	0	1	0	2	1	1
179	2	78.4027	2	1	1	0	0	0	0	0	0	0	0	0	0	73.3333	0	93	0	11	1	0	0	1	0	0	1	0	0	13.6	7970	199000	2873	1.5		0.3	60		75	85	0	1	1	1	1	0	1	1	1
180	2	81.6822	2	1	1	1	0	0	1	0	1	0	0	1	0	90	0	96	0	3	0	0	0	1	0	0	0	0	0	6.4	4070	157000	418	1.88			29.2		99	90	0	1		0	1	0		1	1
181	2	68.6356	2	4	1	1	0	0	0	0	0	0	1	0	0	85.3333	0	85	1	7	1	1	0	0	0	1	1	0	0	12.8	6030	287000	1146	0.8	0.97		31.1		68	98.6667	0	0	0	0	1	0	3	1	0
182	2	62.5562	1	4	0	1	0	0	0	0	0	0	0	1	0	110.333	0	91	1	14	1	1	0	0	0	0	1	0	0	11.9	25390	419000		0.8		0.7	6	42	50	100	0	0	0	0	0	0	3	1	0
183	2	78.3397	1	1	1	0	0	1	0	0	0	0	0	0	0	91.6667	0	94	0	6	0	0	0	0	0	0	1	0	0	14.1	3000	73000	1187	3.7								1		0	1		1	1	1
184	2	61.011	1	1	1	1	0	0	0	0	0	0	0	1	0	98.3333	0	94	0	4	1	1	0	0	0	0	0	0	0	8.3	25890	353000	766	0.8	1.11		24.44		60	83.3333	0	1	0	0	1	0	3	1	1
185	2	74.5534	1	4	0	0	0	0	0	0	0	0	0	0	0	82.3333	0	65	1	6	1	0	0	0	0	0	1	0	0	13.8	5760	136000	1541	0.2			22.8	58		84	0	1	0	0	1	0	3	1	1
186	2	93.474	1	1	0	0	0	0	0	1	0	0	1	0	0	107	0	93	0	4	0	1	0	1	0	1	1	0	0	16	7780	76000	6928.3	1.1	556		15.1					1		0	1		3	1	1
187	2	50.0384	1	1	1	0	0	0	0	1	0	0	1	0	0	86	0	95	0	5	0	1	0	0	0	0	1	0	0	13.2	5270	178000	1168	0.6	2.7	0.3	48.07	27	45	90.6667	0	1	0	0	1	0	1	1	1
188	2	62.4712	1	1	1	0	0	0	0	0	0	0	1	0	0	104	0	95	0	10	1	0	1	0	0	0	0	0	0	13.3	4460	169000	1277	1.5	0.2		12.01	170	61	83.6667	0	1	0	0	1	0	2	1	1
189	2	52.7479	2	1	0	1	0	0	0	0	0	0	0	0	0	84.3333	0	98	0	9	0	1	0	0	0	0	0	0	0	12.4	9220	278000		1.7	1.15		25.7		56	84.6667	0	1	0	0	1	0	3	1	1
190	2	79.4712	2	1	1	0	0	0	0	0	0	0	0	1	0	79.3333	0	65	1	10	1	1	0	0	0	1	0	0	0	10.3	13000	503000		1			10.1		73			1	0	0	1	0	3	1	1
191	2	80.4466	1	2	0	0	0	0	1	0	0	0	1	1	0	73.3333	0	93	0	3	1	1	0	0	0	0	1	0	0	11.9	5100	161000	491	8.9			38.64	12				0		1	0	0	1	1	0
192	2	78.2137	1	1	1	1	0	1	0	1	0	0	1	0	0	81.6667	0	86	1	6	1	1	1	0	0	0	0	0	0	13.1	5670	104000	9260	6.8			2					1	0	0	1	0		1	1
193	2	69.7205	1	1	0	0	0	0	1	0	0	0	0	0	0	93.6667	0	96	0	7	1	0	0	0	0	0	1	1	0	13.4	5040	74000	5963.3	0.8	1543		36.8	64				1		0	1			1	1
194	2	70.5041	1	1	1	1	0	0	0	0	0	0	0	0	0	87.3333	0	65	1	10	0	1	0	0	0	1	0	0	0	14.2	5430	153000	1130	0.6	976.6		15		35	95.3333	0	1	0	0	1	0	3	1	1
195	2	51.3233	1	4	1	1	0	0	0	0	0	0	0	0	0	98	0	63	1	9	1	1	0	0	0	0	1	0	0	15.3	14420	360000		1.5		0.36	10.2	169	44	93.6667	0	0	0	0	0	0	3	1	0
196	2	84.9562	2	1	1	0	0	0	0	0	0	0	0	1	0	88	0	63	1	5	0	1	1	0	0	0	0	1	0	11	14340	406000		1.5	2.34	0.17			54	72.3333	0	1	0	0	0	0	2	1	1
197	2	47.0247	1	0	1	1	0	0	0	0	0	0		0	0	96.6667	0			7	0	1	0	0	0	0	1	1	0	13.3	10450	181000	780	1.9	2.5	0.49	5.14	240	54	79	0	1	0	0	1	0	2	1	1
198	2	62.6932	1		1	1	0	1	1	0	0	0	1	0	0	80	0	96	0	3	1	1	0	0	0	0	0	0	0	13.8	7832	273000	762	2	0.93		26.1		39	56.3333	1	1	0	0	1	0	3	1	1
199	2	69.4274	2		0	0	0	0	0	0	0	0		0	0	93.3333	0	99	0	4	1	0	0	0	0	0	1	0	0	15	11660	146000	1844	1.4			20.5	29		97.6667	0	1	0	1	1	0		1	1
200	2	80.5671	2		0	0	0	0	0	0	0	0		0	0	113	0	94	0	2	0	1	0	0	0	0	1	0	0	12.3	5310	179000	545	2.1	2.2	0.5	18.4	75	64	89.6667	0	1	0	1	1	0	1	1	1
201	2	55.6356	2		0	0	0	0	0	0	0	0		1	1	60.6667	1	96	0	5	1	1	0	0	0	0	1	0	0	11.4	19760	383000		0.8		0.36	4.5		39	104.667	0	1	0	0	0	0	3	1	1
202	2	63.9068	1		1	0	0	0	0	0	0	0	1	0	0	73.3333	0	93	0	15	0	1	0	1	0	0	1	0	0	14.6	10110	248000	1080	3.44	1	1.83	21.4	79		75.3333	0	1	0	0	0	0	1	1	1
203	2	74.1041	1		1	1	0	1	0	0	0	0		1	0	81.6667	0				1	1	0	0	0	0	0	0	0	11.6	4030	120000	799	0.9	1.34	1	60.359					0	1	0	0		2		0
204	2	75.9589	2		1	1	0	1	0	0	0	0		0	0	109	0	96	0	3	0	1	0	0	0	0	0	0	0	13.6	7740	183000	1377	1.5	6.6	0.2	29.14	151	61	92.3333	0	1	0	0	1	0	3	1	1
205	2	63.9781	1		1	1	0	0	0	0	0	0		1	0	103.333	0	88	1	7	1	1	0	0	0	0	0	0	0	12.8	16800	240000	651	1.2	3.73	0.88	13.1		53	81.6667	0	1	0	0	1	0	3	1	1
206	2	76.0027	1		0	0	0	0	0	0	0	0		0	0	85.6667	0	90	1	5	0	1	0	0	0	0	0	0	0	13.3	6110	233000	1555	2.8			1.78		67	66.3333	0	1	0	0	1	1	3	1	1
207	2	46.1753	1		0	0	0	0	0	0	0	0		0	0	74.3333	0	81	1	3	0	1	0	0	0	0	0	0	0	15	4400	141000		1	2122		25	58		66	0	1	0	0	1	0		1	1
208	2	64.5041	1	4	1	1	0	0	1	0	0	0		0	1	90	0	95	0	4	1	1	0	0	0	0	0	0	0	15	5680	158000	771	2.33			26.82		68	92.3333	0	1		1	1	1		1	1
209	2	77.0548	1		1	0	0	0	0	0	0	0		0	0	93.3333	0	98	0	1	1	0	0	0	0	0	1	1	0	13.2	8260	284000	1754	0.7	2.36		10.66		45	93	0	1	0	0	1	1	1	1	1
210	2	61.6192	1		1	1	0	0	0	0	0	0		1	1	70	0	87	1	7	0	1	0	0	0	0	0	0	0	11.1	8020	199000	588	1.13	1.14		4.5		51	66.3333	0	1	0	1	1	0	2	1	1
211	2	75.5781	1		0	1	0	0	0	0	0	0		0	0	83.3333	0	86	1	10	0	0	0	0	0	0	1	0	0	14.5	6090	142000	788	1			18.5			68	0	1	0	0	0	0		1	1
212	2	60.5918	1		1	1	0	0	0	0	0	0		1	0	104	0	98	0	3	0	1	0	0	0	0	0	0	0	12.3	12900	402000		4.4		1.24	37		63	83.3333	0	0	0	1	0	0		0	0
213	2	63.6822	1		0	0	0	0	0	0	0	0		1	0	61.6667	1	99	0	10	0	1	0	0	0	0	0	0	0	12.5	8390	332000	560	1.1	1.91		19.81			77	0	1	0	1	1	0	3	1	1
214	2	89.4493	1		0	0	0	0	0	0	0	0		1	0	103.333	0			5	0	1	0	0	0	0	1	0	0	10.4	2835	108000	8136	1.2	837			67				1		0	1		3	1	1
215	2	34.6219	1		0	0	0	0	0	0	0	0		0	0	101	0			2	0	0	0	0	0	0	1	0	0	16.8	5190		139	1.06	256		11		58	83.3333	0	1	0	1	1	0	3	1	1
216	2	71.7041	1		0	0	0	0	0	0	0	0		1	0	103.333	0	93	0	15	1	0	0	0	0	0	1	0	0	9.1	23380	183000	836	1.22			28.5		65	96.6667	0	1	0	0	1	0	2	1	1
217	2	49.9753	1		0	0	0	0	0	0	0	0	1	1	0	69.3333	0	93	0	3	1	0	0	0	0	0	0	0	0	12.8	5370	1730000		0.9		0.7	18.9	0				1	0	0	1	1	3	1	1
218	2	73.5479	1		1	1	0	0	0	0	0	0		0	0	116.333	0	97	0	4	1	0	0	0	0	0	0	0	0	13.7	3160		442	1.16	0.8				54	106.333	0	1	0	1	1	0	1	1	1
219	2	72.2329	2		1	1	0	0	0	0	0	0		0	0	79.6667	0	97	0	7	0	1	0	0	0	0	1	0	0	12	17140	518000		1			6.9		47	100	0	0	0	0	0	0	2	1	0
220	2	87.9726	2		1	0	1	0	1	0	0	0		1	0	83.3333	0	92	1	20	0	1	0	0	0	0	0	0	0	10.6	7700	236000	1170	1.26		0.45	25.68		57	62.6667	1	1	1	1	1	1	1	1	1
221	2	74.2274	2		1	0	0	0	0	0	0	0		1	0	93.3333	0	92	1	14	1	1	0	0	0	0	0	0	0	8.9	8670	143000	1445	1.5				542		94.6667	0	1		1	1			1	1
222	2	71.8137	1		1	1	0	0	0	0	0	0		0	0	99.6667	0			3	0	1	0	0	0	0	0	0	0	13	8120	233000	2081	0.61	0.5	3.36	0.79	62	43	82	0	1	0	0	1	0	2	1	1
223	2	57.0493	2		1	1	0	0	0	0	0	0	1	0	0	94.6667	0	96	0	2	1	1	0	0	0	0	0	0	0	13	10965	190000	1051				7		77	72	0	1	0	0	1	0	1	1	1
224	2	68.9616	1		0	1	0	1	0	0	0	0		0	0	77.6667	0	88	1		0	1	0	0	0	0	0	0	0	14.8	11100	201000	744	1.2			14.97	293	47	105	0	1	0	0	1	0	3	1	1
225	2	62.1041	1		0	0	0	0	0	0	0	0		0	0	100	0	84	1	4	1	1	0	0	0	0	0	0	0	13.9	9560	230000	795	1.74			1.3	52	46	93.3333	0	1	0	0	1	0	2	1	1
226	2	69.1863	1		1	0	0	0	0	0	0	0		1	0	103.333	0	88	1	6	1	0	0	0	0	0	1	0	0	12.5	5670	209000	615	1.1		0.25	20.7		54	131.333	0	1	0	0	1	0	3	1	1
227	2	59.2658	2		1	0	0	0	0	0	0	0	1	0	0	86.6667	0	96	0	7	1	1	0	0	0	0	0	0	0	13.5	2900	143000	626				93.4			66.6667	0	1	1	0	1	0		1	1
228	2	50.6219	1		0	1	0	0	0	0	0	0		1	0	63.3333	1			1	1	1	0	0	0	0	0	0	0	12.1	22100	51900	3251.9	0.5			15.4					1		0	1		3	1	1
229	2	64.5753	1	4	1	1	0	0	0	0	0	0	0	1	0	76.6667	0	91	1	5	0	1	0	0	0	0	0	0	0	12.7	3490	56000		3.1	2945		6.7	198				1		1	1		2	1	1
230	2	82.9151	2		1	0	0	1	1	0	0	0		1	0	68.6667	0			3	0	1	0	0	0	0	0	0	0	10.2	25140	537000		1.1	0.9		14.5		83	72	0	1	0	1	0	0	1	1	1
231	2	50.2329	1		0	1	0	0	0	0	0	0	1	1	0	93.3333	0	100	0	7	0	1	0	0	0	0	1	0	0	12.8	13600	285000	2552	1.7	10.9	0.31	8.04		46	124.667	0	1	0	0	0	0	1	1	0
232	2	47.0767	1		1	0	0	0	0	0	0	0	1	0	0			88	1	5	0	1	0	0	0	0	1	0	0	15.3	9800	127000	1022	1.3		8.6	22.21					0	1	1	0		2		0
233	2	57.5507	1		0	0	0	0	0	0	0	0	0	1	1	110.667	0	94	0	20	0	1	0	0	0	0	1	0	0	12.9	13600	194000		2.4	3.6				83	79.6667	0	1	0	0	1	0	1	1	1
234	2	47.863	2		0	0	0	0	0	0	0	0	1	1	0	80.6667	0	96	0	2	0	1	0	0	0	0	1	0	0	11.8	9600	275000	1277	1.2	2.07		35.92		36	96.3333	0	1	0	0	1	0	3	1	1
235	2	67.5014	1		1	1	0	0	0	0	0	0	1	1	0	116.667	0	88	1	5	0	1	0	0	0	0	1	0	0	12.6	9100	199000	1508	2.94	3		31.59		79	68.6667	0	1	1	0	1	0	2	1	1
236	2	55.3014	1		0	0	0	0	0	0	0	0	1	0	0	95.3333	0	97	0	5	0	1	0	0	0	0	1	1	0	14.6	9300	179000	901	1.24	0.3		16.05	155	36	88	0	1	1	0	1	0	3	1	1
237	2	85.526	2		1	1	0	0	1	0	0	0	0	0	0	90	0	99	0	7	0	0	0	0	0	0	1	0	0	12.4	9000	134000	2460	1.13	2.78	0.22	59.643					1	0	0	0		2		1
238	2	70.9671	1		1	1	0	0	0	0	0	0	0	0	0			90	1	4	0	1	0	0	0	0	1	0	0	16.7	9600	128000	1123	0.6	3.2	0.62	46.588					0	0	0	0		2		0
239	2	58.7205	2		1	0	0	0	0	0	0	0	0	0	0	130	0	91	1	4	0	1	0	0	0	0	1	0	0	12.5	4700	124000	878	0.8	15.42	1.09	5.113					1	1	0	1		3		1
240	2	63.3589	1		1	0	0	0	0	0	0	0	0	1	1	111.667	0	92	1	15	0	1	0	0	1	0	1	0	1	12.5	7400	210000	406	0.97	1.14	0.53	21.93		62	102	0	1	0	0	1	1	3	1	1
241	2	55.0712	2		0	0	0	0	0	0	0	0	0	0	0	91.6667	0	92	1	3	0	1	0	0	0	0	1	0	0	12.3	9800	120000	827	1.6	7.88	0.86	18.744					0	0	0	0		2		0
242	2	52.3342	2		1	1	0	0	0	0	0	0	1	0	0	103.333	0	81	1	6	0	0	0	0	0	0	1	0	0	12	5200	167000	1278	1	1.3	0.4	10.8	467	43	99.3333	0	1	0	1	1	0	2	1	1
243	2	56.2932	1		1	1	0	0	0	0	0	0	0	0	0	94.3333	0	93	0	8	1	1	0	0	0	0	1	0	0	13.8	6100	148000	777	2.6	50000	0.9	20.8	187		118.667	0	0	0	0	1	0	3	1	0
244	2	66.9178	2		1	1	0	1	0	0	0	0	1	1	0	97.3333	0	90	1	9	0	1	0	0	0	1	1	0	0	10.7	5100	174000	749	1.2	0.7	0.4	7.42	313	59	80.3333	0	1	0	0	1	0	3	1	1
245	2	74.7233	1		1	0	0	0	0	0	0	0	0	0	1	83.3333	0	92	1	6	0	0	0	0	0	0	1	0	0	14.9	7300	72000	7258	1.9	859		24.3	64				1		0	0		3	1	1
246	2	40.8247	2		0	0	0	0	0	0	0	0	0	1	0					1	0	0	0	0	0	0	1	0	0	11.8	24500	233000	1193	1.44	3.49	0.36	17.2		46	119.333	0	1	0	0	1	0		1	1
247	2	29.9808	1		0	0	0	0	0	0	0	0	1	0	0	103.333	0	87	1	10	0	1	0	1	0	0	1	0	0	16	9100	239000	908	0.7	1.021	0.47	4.19	202	64	83.6667	0	1	0	0	1	0		1	1
248	2	59.6548	1		1	0	0	0	0	0	0	0	1	0	0	90.6667	0	90	1	8	0	1	0	0	0	0	1	0	0	14.4	4600	113000	407	1.44	2.05		28.52					0	0	1	0		2		0
249	2	55	1		0	0	0	0	0	0	0	0	0	1	1			90	1	7	0	1	0	0	0	0	1	0	0	12.3	13300	249000	1225	0.96	1	0.14	13.8	639		77	0	1	0	0	1	0	3	1	1
250	2	66.7644	1		0	0	0	1	1	1	0	1	0	1	1	86.6667	0	92	1	4	0	1	0	0	0	0	1	0	0	10.4	3300	125000	958	3.79	20	0.34	34.656					0	0	0	0		3		0
251	2	85.9233	2	1	1	0	0	0	0	1	0	0	1	1	1	76	0	92	1	3	0	1	0	0	0	0	0	0	0	10.5	8615	153000	600	0.8			3		59	90	0	1	0	0	1	0		1	1
252	2	55.5534	1	1	0	1	0	0	0	0	0	0	1	1	0	85.3333	0	98	0	6	0	0	0	1	0	0	0	0	0	12.1	4790	185000	478	1.2	0.8	0.11			72	97.3333	0	1	0	0	1	0	1	1	1
253	2	79.5233	1	1	1	0	0	1	1	0	0	0	0	1	0	84.3333	0	99	0	0	0	0	0	0	0	0	0	0	0	10.1	11700	205000	785		1.14	0.28			43	80	0	1	0	0	1	0	1	0	1
254	2	80.4575	1	1	1	0	0	0	0	0	0	0	0	1	0	131.333	0	99	0	0	0	0	0	0	0	0	0	0	0	8.3	7690	103000	5812.8	1.5	955		23.7	3001				1		1	1			1	1
255	2	49.4575	2	2	0	0	0	0	0	1	0	0	1	0	0	76.3333	0	83	1	7	1	1	0	0	0	0	1	0	0	12.1	4600	236000	598	1.61		0.36	7.6		54	87.6667	0	1	0	0	1	0	3	1	1
256	2	89.9233	2	1	1	0	0	0	1	0	0	0	0	0	0	88.3333	0	96	0	0	0	0	0	0	0	0	0	0	0	14.4	12420	355000	2279	0.8	0.72		15.63		28	86	0	1	0	0	1	0	2	1	1
257	2	73.3041	1	2	1	1	1	0	0	0	0	0	0	1	0	101.333	0	97	0	10	0	0	0	0	0	0	0	1	0	12.5	3060	132000	1662	1.42	2.22	0.39	31.786					1	0	0	1		3		1
258	2	68.7315	1	1	1	1	0	0	0	0	0	0	1	1	1	103.667	0	74	1	7	0	0	0	0	1	0	1	0	1	11.8	8040	302000	837	6.7	1.8		14.15					0	0	0	0	0	2	1	0
259	2	82.6548	1	1	1	1	1	1	1	1	1	0	1	1	1	125	0	90	1	0	0	0	0	0	0	0	0	0	0	9.5	13890	178000	480	1	0.4	1.2	3.6	106	52	99.3333	0	1	1	1	1	0	2	1	1
260	2	51.6	1	2	0	1	0	0	0	0	0	1	1	1	0	89.3333	0	96	0	3	1	1	0	0	0	0	0	0	0	11.4	5800	282000	1022	0.9	1.25		25.06			96.6667	0	1	0	0	1	0	3	1	1
261	2	72.1014	1	1	1	1	1	1	1	0	0	0	0	0	0	106.667	0	97	0	0	0	0	0	0	0	0	0	0	0	14.1	10370	212000	1086	0.97		0.28	4.9		50	78	0	1	1	1	1	1	2	1	1
262	2	79.2192	1	1	1	1	1	1	1	0	0	0	0	1	0	91	0	91	1	3	1	1	0	1	0	0	1	0	0	11.6	4210	103000	2787.4	1.2	2754							1		1	1		3	1	1
263	2	76.8904	1	1	1	1	0	1	0	0	0	0	0	0	0	115	0	71	1	10	0	1	0	0	0	0	1	0	0	13.7	9000	60000	4560	4.7	1285		25.8					0		1	1		2	1	0
264	2	69.6	2	1	1	1	0	0	0	1	0	0	0	1	0	106.333	0	87	1	2	0	1	0	1	1	9	1	0	1	10.8	6000	394000		0.8		0.44		685	67	63.3333	1	1	0	0	0	0	3	1	1
265	2	53.3068	2	1	1	1	0	0	0	0	0	0	0	1	0	86.6667	0	97	0	5	0	1	0	0	0	0	0	0	0	11.3	7340	215000	748	0.98	1.34	0.54	6.03		57	89.6667	0	1	0	1	1	0		1	1
266	2	69.1562	1	1	1	0	0	0	0	0	0	0	1	0	0	89	0	92	1	9	1	1	0	0	0	0	0	0	0	16.1	4880	143000	1482	0.8		0.7	8.5			110	0	1	0	0	0	0		1	1
267	2	68.9425	1	1	1	0	1	0	1	0	0	1	0	0	0	99.6667	0	91	1	5	1	0	0	0	0	0	1	0	0	14.8	14800	128000	1165	2			31.345					0	0	0	0		2		0
268	2	85.5808	1	2	1	1	1	1	1	0	0	0	0	1	0	107.667	0	100	0	4	0	1	0	0	0	0	0	0	0	8.8	8310	193000	935	1.2	6.22	2.3	10.7		61	103.333	0	1	1	0	1	0	3	1	1
269	2	56.6438	1	1	1	1	0	0	0	0	0	0	0	0	0	115.333	0	78	1	7	0	1	0	0	0	0	1	0	0	14.5	6100	144000	650	0.6	9573		17.6			114	0	1	0	0	1	0		1	1
270	2	64.5726	2	1	1	0	0	0	0	0	0	1	0	0	0	114	0	92	1	3	1	1	0	0	0	0	0	1	0	14	4110	132000	1702	1.06	14.49	1.14	32.625					0	0	0	0		3		0
271	2	77.6767	2	1	1	0	0	0	0	0	0	0	1	0	0	85	0	99	0	4	0	1	0	0	0	0	1	0	0	12.7	7670	174000	699	1.4	0.3	0.5	18.16	144	44	88.3333	0	1	0	0	1	0	2	1	1
272	2	66.8822	2	1	1	1	0	1	1	0	0	0	0	0	0	133.333	0	95	0	0	1	0	0	0	0	0	1	0	0	14.7	8420	260000	1010	0.94	2.2	0.84	15.5	2222		130	0	1	0	0	1	0	3	1	1
273	2	82.2877	1	1	1	1	1	1	1	0	0	0	0	1	0	84	0	99	0	4	1	1	0	0	0	0	0	0	0	11.2	7480	106000	1396	1.7	1107	0.32	1.4	170				1	0	0	1	0	3	1	1
274	2	82.5068	2	1	1	0	1	0	0	0	0	0	0	0	0	59	1	95	0	0	0	0	0	0	0	0	1	0	0	12.1	22150	152000	1880	0.8		0.28	0.7	49	88	110	0	1	0	0	1	0	3	1	1
275	2	62.2932	2	3	1	1	0	0	1	0	0	0	1	1	1	104.667	0	95	0	3	1	1	0	1	0	0	1	1	0	8.7	5900	161000	719	6.85	5.99	0.3				86.6667	0	1	0	0	1	0		1	1
276	2	64.5151	1	3	1	1	0	0	0	0	0	0	1	0	1	83.3333	0	76	1	2	1	1	0	1	0	0	0	0	0	13.2	4400	192000	487	1.65			7.5		59	110.333	0	1	0	1	1	0	2	1	1
277	2	77.274	1	2	1	0	1	1	0	0	0	0	1	1	0	96.6667	0	95	0	1	0	1	0	0	0	0	1	0	0	12.7	6650	237000	460	0.6	1.374	0.52	9.63	97		94.6667	0	1	0	0	1	0	3	1	1
278	2	77.3452	1	1	1	1	0	0	0	0	0	0	0	1	0	92.6667	0	98	0	0	1	0	0	0	0	0	1	0	0	12.4	5450	90000	2982	1.6				98				1		0	1		1	1	1
279	2	62.063	1	1	0	0	0	0	0	0	0	0	0	1	0	96.3333	0	92	1	5	1	1	1	0	0	0	1	0	0	12.8	11040	164000	1138	0.9		0.7	20.99	79		106.667	0	1	0	0	1	0	3	1	1
280	2	78.4685	1	2	1	1	0	1	1	0	0	1	0	0	0	94.6667	0	99	0	0	0	0	0	0	0	0	1	0	0	13.5	7950	183000	352	2.19			28.11		61	114	0	1	0	0	1	0	1	1	1
281	2	49.4959	1	2	0	0	0	0	0	0	0	0	1	1	0	98.6667	0	94	0	7	1	1	0	0	0	1	1	0	0	12.8	8840	205000	949	1	0.26	0.8	7.36		58	93.3333	0	1	0	1	1	0	3	1	1
282	2	49.8192	1	1	0	0	0	0	0	0	0	0	1	0	0	84	0	96	0	7	1	1	1	0	0	0	0	0	0	14.6	4790	167000	1437	1.5	0.7	0.5	2.38	138	49	85.3333	0	1	1	1	1	0	1	1	1
283	2	43.074	1	1	0	0	0	0	0	0	1	1	0	1	0	102	0	99	0	0	0	0	0	0	0	0	1	0	0	10.1	1100	160000	1680	0.89			6.41			99.6667	0	1		0	1	1		1	1
284	2	82.2219	1	1	0	0	1	0	1	0	0	0	0	1	0	73	0	96	0	7	0	1	0	0	0	0	0	1	0	12.3	12750	224000	591	3.6		0.22	2.67		67	81.3333	0	1	0	0	1	0	1	1	1
285	2	57.2767	2	1	1	1	0	0	1	0	0	0	1	1	0	79.6667	0	100	0	0	1	0	0	0	0	0	1	0	0	11.7	6880	293000	673	0.7	1.53		15		36	96.6667	0	1	0	0	1	0	3	1	1
286	2	53.3534	2	1	0	1	0	0	0	1	0	0	1	0	0	106.667	0	98	0	5	0	1	0	0	0	0	1	1	0	13.3	7150	225000	726	8.57	1.05	0.21	16.57		56	114.333	0	0	0	0	0	0	2	1	0
287	2	79.6274	1	2	1	0	0	0	0	0	0	0	0	1	0	119.333	0	92	1	3	1	0	0	1	0	0	1	0	0	12.4	4990	173000	371	1.3	0.6	0.4	12.92	101	56	97.3333	0	1	1	1	1	0	3	1	1
288	2	89.526	1	1	0	1	0	0	0	0	0	0	0	1	0	78	0	93	0	2	0	1	0	0	0	0	0	0	0	10.8	3260	98000	6596.1	0.6	47249		39.2	29				1		0	0	1	3	0	1
289	2	67.7671	1	1	0	0	0	0	0	0	0	0	0	0	0	67.6667	0	90	1	7	1	1	0	0	0	0	1	0	0	13.8	13000	186000	649	2.74	0.52		8.5		77	83	0	1	0	1	1	0	2	1	1
290	2	82.6192	1	1	1	1	1	0	1	0	0	0	1	0	0	107.667	0	97	0	7	0	1	0	0	0	0	0	0	0	14.1	6800	190000		1.06	7.2		19.5		54	90.6667	0	1	0	0	1	0	2	1	1
291	2	64.4795	1	2	0	0	0	0	0	0	0	0	1	0	1	87.6667	0	95	0	9	0	1	0	0	0	0	0	0	0	15.3	4100	148000	979	0.8			18.4			63.3333	1	1		0	1			1	1
292	2	53.063	1	1	1	0	1	1	0	0	0	0	0	1	0	75.6667	0	96	0	2	1	0	0	0	0	0	0	1	0	12.6	4070	82000	5365.8	0.6	1359		36	20				1		0	1		3	1	1
293	2	92.6493	2	4	0	0	0	0	0	0	0	0	0	0	0	86.3333	0	90	1	7	1	1	0	0	0	0	0	0	0	12.9	4540	105000	7067.52	17.9	1442		18					1	0	1	1	0	2	1	1
294	2	69.3041	1	4	1	1	1	0	0	0	0	0	0	0	1	100.333	0	75	1	10	0	1	0	0	0	0	1	0	0	15.2	6510	188000	910	0.69	1.7		11	428	69	103.333	0	1	0	0	1	0	1	1	1
295	2	65.063	2	4	1	0	0	0	0	0	0	0	1	0		110.333	0	94	0	8	1	0	0	0	0	0	1	0	0	12	6700	189000	672.1	7.54			2.56		79	97.6667	0	1	0	0	1	0	2	1	1
296	2	62.2329	1	2	1	1	0	1	1	0	0	0	1	1	0	58.6667	1	92	1	7	1	0	0	0	0	0	1	0	0	11.5	8400	151000	580	1.7	2673		54.2	407	67	83	0	1	0	0	0	0	3	1	1
297	2	56.0685	1	1	0	1	0	0	0	0	0	0	0	0	0	96.6667	0	88	1	7	1	0	0	0	0	0	1	0	0	13.5	14100	155000	453	1.55			22.71	200		63.3333	1	1		1	1	0	2	1	1
298	2	76.5288	1	4	0	0	0	0	0	0	0	0	0	0	0	80	0	90	1	3	1	1	0	0	0	1	1	0	0	14	8390	108000	7668.4	3.4				33				1		0	1		3	1	1
299	2	57.7014	1	4	1	0	0	0	0	0	0	0	0	0	0	106.667	0	96	0	6	0	1	0	0	0	0	1	0	0	16.4	14800	181000	720	1.2	0.8	0.4	11.97	666	51	91.3333	0	1	0	1	1	0	2	1	1
300	2	81.8274	1	4	1	1	0	0	0	0	0	0	0	0	0	101.667	0	98	0	4	1	0	0	0	0	0	0	0	0	15.5	4300	119000	761	1.69	20	0.52	41.714					1	0	0	1		3		1
301	2	87.1644	1	1	1	0	0	0	0	0	0	0	0	0	0	70	0	92	1	8	1	1	1	0	0	0	1	1	0	13.2	7300	232000	771	1.09		0.28	17.19		49	57.6667	1	1	0	1	1	0	2	1	1
302	2	58.8055	1	2	0	1	0	1	1	0	0	0	0	0	0	100	0	89	1	2	1	1	0	0	0	0	1	0	0	13.3	4100	195000	893	0.97	2		18		63	94.6667	0	1	0	0	1	0	2	1	1
303	2	73.6603	2	1	1	1	0	0	1	0	0	0	0	1	0	83.3333	0	95	0	7	1	1	0	0	0	0	1	0	0	9.1	13500	31000	4206.6	0.6	963		31	84				0		1	1		3	1	0
304	2	23.063	2	2	0	0	0	0	0	0	0	0	0	1	0	126.667	0	98	0	5	0	1	1	0	0	0	1	0	0	11.6	3500	362000		0.6			12.5		47	94	0	1	0	0	0	0	3	1	1
305	2	55.326	1	1	1	1	0	0	0	0	0	0	0	1	0	110	0	68	1	4	1	1	1	0	0	0	1	1	1	10.7	8910	200000	800	0.9		0.5			44	120	0	1	0	1	1	0	2	1	1
306	2	49.8932	1	1	1	0	0	0	0	0	0	0	0	0	1	83.3333	0	89	1	4	1	1	1	0	1	0	1	0	1	16.5	5100	172000	320	2.1	0.6	0.29	19.37	187	57	94	0	1	0	0	0	0	2	1	1
307	2	76.5699	1	2	1	0	0	0	0	0	0	0	0	1	0	100	0	93	0	4	1	1	0	0	0	0	1	0	0	12.8	15400	319000	718	1.1	0.94		11.79	410	38	111.667	0	0	0	0	0	0	3	1	0
308	2	42.6	1	4	0	0	0	0	0	0	0	0	0	0	0	86.6667	0	98	0	10	1	1	1	0	0	0	1	1	1	14.2	4900	168000	1583	1.1	0.6	0.3	6		60	98	0	1	0	1	1	1	1	1	1
309	2	58.1945	1		0	0	0	0	0	0	0	0	0	0	0	88	0	92	1	6	1	1	0	0	1	0	1	0	1	13.4	5600	122000	836	0.86	1.12	0.38	12.038					0	0	0	1		3		0
310	2	42.5397	1		1	1	0	0	0	0	0	0	1	0	0	73.3333	0	91	1	5	1	1	0	0	0	0	1	0	0	16.4	8400	163000	649	2.28	0.61	0.2	12.3			84.6667	0	1	0	0	1	0		1	1
311	2	59.0466	1		0	1	0	0	0	0	0	0	1	0	0	96.6667	0	95	0	6	1	0	0	0	0	0	0	0	0	13.7	7900	167000	971	1.2			0.15	73	54	86.6667	0	1	1	1	1	0	1	1	1
312	2	52.6685	2		0	0	0	0	0	0	0	0	1		0	98	0	70	1	9	1	1	0	0	0	0	1	0	0										34	98	0	1	0	0	0	0	3	1	1
313	2	35.7507	1		1	0	0	0	0	0	0	0	1	0	0	90.6667	0	92	1	4	0	1	0	0	0	0	1	0	0	16.5	9500	171000	1203	0.9	0.3		2.89	54	42	98.6667	0	1	1	1	1	0	1	1	1
314	2	78.9123	1		0	1	0	0	0	0	0	0	0	1	1	102	0	82	1	3	1	0	0	0	0	0	1	0	0	12.5	7000	113000	549	0.55	4.5	0.73	23.942					1	0	1	1		3		1
315	2	52.1123	1		1	0	0	0	0	0	0	0	1	0	0	106.667	0	90	1	10	1	1	0	1	0	0	1	0	0	15.8	5200	192000	1032	1.3			35		50	75.6667	0	1	0	0	1	0	1	1	1
316	2	59.9671	1		1	1	0	0	0	0	0	0	1	1	0	125	0	91	1	5	0	0	1	0	0	0	0	0	0	12.3	6800	144000	632	1.1			25.6			68.6667	0	1	0	0	0	0	2	1	1
317	2	52.3315	1		0	0	0	0	0	0	0	0	1	0	1	96.6667	0	83	1	10	1	1	0	0	0	0	1	0	0	14.9	5100	154000	562	1.6	0.5		14.36		74	87	0	1		1	1	0	2	1	1
318	2	60.3863	1		0	0	0	0	0	0	0	0	1	0	0	86	0	82	1	10	1	1	0	0	0	0	1	0	0	15.2	10400	208000	2083	0.84		0.19	5.62		39	80	0	1	0	0	1	0	2	1	1
319	2	50.5342	1		1	0	0	0	0	0	0	0	1	0	0	90	0	96	0	10	0	0	0	0	0	0	0	0	0	14.5	12800	223000	1516	1.03	2.66	0.89	0.15		35	123	0	1	0	1	1	1		1	1
320	2	35.1534	2		0	0	0	0	0	0	0	0	1	0	0	68	0	92	1	8	1	1	0	1	0	0	1	0	0	12	11400	177000	917	1	0.4	0.61	11.36	64	52	83.3333	0	1	1	1	1	0	1	1	1
321	2	26.8137	1		0	0	0	0	0	0	0	0	1	0	0	80	0	82	1	5	0	0	0	0	0	0	1	1	0	15.3	9900	171000	1213	1.4	0.3	0.7	19.7	138	60	123	0	1	1	1	1	0	2	1	1
322	2	43.4384	1		1	0	0	0	0	0	0	0	0	0	0	150	0	85	1	4	1	1	0	0	0	0	1	0	0	14.2	8100	150000	1118	1	1226		25.3	1491		96.6667	0	1	1	1	1	0		1	1
323	2	51.1671	1		0	0	0	0	0	0	0	0	0	0	1	108	0	88	1	7	1	1	0	1	0	0	1	0	0	15.1	4200	104000	962	1.1			1					1	0	0	1	0	3	1	1
324	2	48.9918	1		1	1	0	0	0	0	0	0	0	0	0	101	0	86	1	7	0	1	1	0	0	0	1	1	0	13.3	7200	133000	1924	0.9	12.21	0.46	59.293					1	0	0	1		3		1
325	2	63.7589	2		0	1	0	0	0	0	0	0	0	0	0	77.3333	0	96	0	13	1	1	0	0	0	0	1	0	0	12	6800	245000	153	0.84	3.68	1.79	4.9	124		93.3333	0	1	1	1	1	0	3	1	1
326	2	42.2959	2		1	1	0	0	0	0	0	0	1	0	0	137.333	0	97	0	4	0	1	0	0	0	0	1	1	0	13.3	11600	168000	999	0.9	0.4	0.7	5.95	158	62	83.3333	0	1	0	1	1	0	2	1	1
327	2	76.0658	2		1	1	0	0	0	0	0	0	1	0	0	130	0	65	1	7	1	1	0	0	0	0	1	0	0	13.1	6900	174000	1511	1.7	0.4	0.4	5.1	783	51	109.333	0	1	0	1	1	0	2	1	1
328	2	49.5616	1		1	0	0	0	0	0	0	0	1	1	0	119	0	52	1	4	0	1	0	0	1	0	1	0	0	12.6	20100	359000		0.9			29.5		47	96.6667	0	1	0	0	1	0	3	1	1
329	2	62.2	1		0	0	0	0	0	0	0	0	0	0	0	97.3333	0	97	0	5	0	1	0	0	0	0	1	0	0	16.3	5700	74000	887	0.9	895		7.6					1		0	1		3	1	1
330	2	54.4767	1		1	0	0	0	1	0	0	0	0	1	0	131.333	0	97	0	3	0	1	0	0	0	0	1	0	0	7.1	5000	227000	1090	0.81		1.62			74	92.6667	0	1	0	0	1	0		1	1
331	2	58.6384	1		0	1	0	0	0	0	0	0	0	1	0	100.667	0	90	1	8	1	0	1	0	0	0	1	0	0	12.3	8400	181000	2631	1.9	1		1.72	76	56	87.6667	0	1	1	1	1	0	2	1	1
332	2	51.8137	1		0	0	0	0	0	0	0	0	0	0	0	93.3333	0	85	1	5	0	0	0	0	0	0	1	0	0	14.2	7900	175000	908	1.7	0.4	0.3	8.85	586	51	73.3333	0	1	0	0	1	0	2	1	1
333	2	44.1096	2		0	0	0	0	0	0	0	0	1	0	0	98.3333	0	88	1	5	0	0	0	0	1	0	1	0	1	12.2	3600	128000	1196	1.5	4.13	0.22	10.799					0	0	0	0		3		0
334	2	66.1151	1		1	1	0	0	0	0	0	0	1	0	0	103.667	0	85	1	5	1	1	0	0	0	0	1	0	0	14.5	12500	169000	240	1.6	20.1	0.3	5.67	107	62	86.6667	0	1	0	1	1	0	2	1	1
335	2	52.7178	1		1	0	0	0	0	0	0	0	0	0	0	105	0	94	0	7	0	1	0	0	0	0	1	0	0	15.3	4800	106000	6780.4	1.1			7.7			140	0	1	0	0	1	0	3	1	0
336	2	62.3123	1		1	1	0	0	0	0	0	0	0	0	0	84.3333	0	95	0	8	0	0	0	1	0	0	1	0	0	15.3	4900	134000	2448	0.8	0.31	0.21	46.588					0	0	1	0		3		0
337	2	58.6411	2		0	0	0	0	1	0	0	1	1	1	0	105.667	0	96	0	3	1	1	0	0	0	0	1	1	0	11.2	17700	348000	1277	0.6	1.16		8.14			76	0	1	0	0	1	0	2	1	1
338	2	52.4932	2		1	1	0	0	1	0	0	0	1	0	0	82.3333	0	96	0	3	1	1	0	1	0	0	0	0	0	13.7	9100	265000	1694	3.4	3.64	0.94	13.7	259		106.667	0	1	0	1	1	0	3	1	1
339	2	60.5014	1		0	0	0	0	0	0	0	0	1	0	0	96.6667	0	98	0	8	1	1	0	0	0	0	1	0	0	16	6400	152000	1220	1.8	4474.6	0.37	15.3		66	96.6667	0	1	0	1	0	0	3	1	1
340	2	60.5863	2		0	0	0	0	0	1	0	0	0	0	0	86	0	94	0	9	1	1	0	1	0	0	1	0	0	13.1	17500	197000	765	2.4			27		74	103	0	1	0	0	1	0	2	1	1
341	2	91.4658	2		1	1	0	0	1	0	0	0	0	1	0	96.6667	0	93	0	1	1	1	0	0	0	0	1	0	0	10.1	7600	101000	10543.2		2							1		0	1		1	1	1
342	2	62.3014	2		1	1	0	0	0	0	0	0	0	0	0	71.6667	0	85	1	1	0	0	0	0	0	0	1	0	0	13.8	10300	152000	790	1.5	2177.7		39.7	73	57	143.333	0	1	0	0	0	0	2	1	1
343	2	65.0164	2		1	1	0	0	1	0	0	1	1	1	0	95.3333	0	98	0	5	1	0	0	0	0	0	1	0	0	10.7	4400	133000	2015	0.84	20	0.32	39.376					0	0	0	0		2		0
344	2	35.1918	1		1	0	0	0	1	0	0	0	1	1		110.667	0	98	0	7	1	1	0	0	0	0	1	0	0	7.4	2100	235000	717	1.32	0.78	0.25	6.56		60	96.3333	0	1	0	0	1	0	1	1	1
345	2	36.9644	1		0	0	0	0	0	0	0	0	0	0	0	88	0	97	0	9	1	1	1	0	0	0	1	0	0	14.1	4000	148000	650	2.7		0.7	32	20		83.3333	0	1	0	0	1	0		1	1
346	2	55.8959	1		0	1	0	0	0	0	0	0	0	0	0	120	0	93	0	9	1	1	0	1	0	0	1	0	1	14.5	9700	231000	2077	1.38	0.27	0.16	5.94		39	86.3333	0	1	0	0	1	0	2	1	1
347	2	43.6027	1		1	0	0	0	0	0	0	0	1	0	0	138.667	0	92	1	10	1	1	0	0	0	0	1	0	0	15.3	7400	182000	652	1	1.3	0.4	9.34	230	76	82.6667	0	1	1	1	1	0	3	1	1
348	2	45.9644	1		0	0	0	0	0	0	0	0	0	0	0	93.3333	0	95	0	7	1	1	0	0	1	0	1	0	1	15.4	7000	169000	912	2	1.5	0.3	21.16	53	62	87	0	1	0	1	1	0	2	1	1
349	2	28.4247	1		0	0	0	0	0	0	0	0	1	0	0	109.333	0	96	0	3	1	1	0	0	0	0	1	0	0	14.6	3800	133000	2054	2.9	0.97	0.23	1.518					0	0	0	0		2		0
350	2	48.2822	1		0	0	0	0	0	0	0	0	0	0	0	80	0	92	1	7	1	1	0	0	0	0	1	0	0	15	5500	129000	1339	0.75	0.36	0.22	5.383					0	1	1	1		3		0
351	2	30.2027	2		1	1	0	0	0	0	0	0	1	0	0	83.3333	0	96	0	7	1	1	0	0	0	0	1	0	0	12.7	6900	163000	1278	0.75			8.58	93	99	123	0	1	0	1	1	0	3	1	1
352	2	63.6521	2		0	0	0	0	0	0	0	0	1	1	0	83	0	75	1	10	0	1	0	0	0	0	1	0	0	10.6	9700	310000	435	10.5	14.65		20.98					0	0	0	0	0	2	1	0
353	2	45.0767	1		1	0	0	0	0	0	0	0	1	0	0	90	0	89	1	7	1	1	0	0	0	1	1	1	0	14.9	7300	209000	1069	0.95	0.38	0.25	2.86		42	81.6667	0	1	0	0	1	0	3	1	1
354	2	52.5753	1		1	0	0	0	0	0	0	0	1	1	0	143.333	0	94	0	7	0	0	0	0	0	0	1	0	0	12.2	14900	226000	440	2.19	0.85	0.51	17.81		67	71	0	1	0	0	1	0		1	1
355	2	23.7918	1		0	0	0	0	0	0	0	0	1	0	0	106.333	0	94	0	14	1	1	0	0	0	1	1	0	0	13.8	7700	18500	1983.6	0.78	1191		19	447				1		1	1		2	1	1
356	2	72.6137	2		0	0	0	0	0	0	0	0	0	0	1	81.3333	0	85	1	3	1	0	0	0	0	0	0	0	0	12.5	8200	27600	2641.6	1.7	6529		19.8					1		1	1		2	1	1
357	2	44.2548	2		1	0	0	0	0	0	0	0	0	1	0	89.3333	0	88	1	7	1	1	0	0	0	0	0	0	0	11.3	9600	307000	365	5.3	19.16		5.74					0	0	0	0	0	3	1	0
358	2	29.4055	1		0	1	0	0	0	0	0	0	0	0	0	86.6667	0	90	1	4	1	0	0	0	0	0	1	0	0	15.4	1300	168000	1826	1.1	0.5	1	1.6	73	47	93.3333	0	1	0	1	1	0		1	1
359	2	51.8877	2		1	0	0	0	0	0	0	0	0	0	0	106.667	0	90	1	7	1	1	0	0	0	0	0	0	0	12.8		143000	1170	1.2	9.304	0.8	12.2			98.6667	0	1	1		1	0		1	1
360	2	50.8521	1		0	0	0	0	0	0	0	0	0	0	0	87.3333	0	94	0	10	1	1	0	0	0	0	0	0	0	14.2	8500	242000	420	2.7	0.45	0.18	9.8	60	53	96.6667	0	1	0	0	1	0	2	1	1
361	2	30.2521	2		1	0	0	0	0	0	0	0	1	0	0	105.667	0	89	1	5	0	1	0	0	0	0	0	0	0	13.8	5400	138000	778	0.6			29.3	4572		58	1	1	0	0	0	0	3	1	1
362	2	63.1288	1		0	0	0	0	0	0	0	0		0	0	69.6667	0			4	1	1	0	0	0	0	1	0	0	13.3	8300	177000	1469	1.93	0.41		2.25	92	49	91	0	1	1	1	1		2	1	1
363	2	69.4082	1		1	0	1	1	0	0	0	0	0	1	0	56.6667	1	99	0	7	0	1	0	0	0	0	1	1	0	8.9	38300	178000	1061	1.2	0.7		6.83	198	46	107.333	0	1	0	0	1	1	1	1	1
364	2	62.5178	2		1	1	0	0	0	0	0	0	0	1	0	72.3333	0	93	0	7	0	0	0	1	0	0	0	0	0	10.1	14000	485000		0.9			9.7			73.3333	0	0	1	1	1	1		0	0
365	2	71.4822	2		1	0	0	0	0	0	0	0	1	0	0	90.6667	0	94	0	2	0	0	0	0	0	0	1	0	0	13.4	5500	272000		1.3	1.78	0.3	12.74		55	90	0	1	0	0	0	0	2	1	1
366	2	74.2932	1		1	0	0	0	0	0	0	0		1	1	93.3333	0	91	1	10	0	1	0	0	0	0	1	0	0	10.4	8800	333000	1034	0.9	1.07		18.93			88.3333	0	1	0	0	1	1	2	1	1
367	2	63.3397	1		0	0	0	0	0	0	0	0	0	0	1	84	0	90	1	7	0	1	1	0	0	1	0	0	0	13.5	3600	126000	999	0.95	1.39	0.39	15.008					1	0	0	0		3		1
368	2	66.7315	1		0	0	0	0	0	0	0	0	0	0	0	86	0	93	0	7	0	1	0	0	0	0	1	0	0	13.2	3800	145000	1645	0.6			9			77	0	1		0	1			1	1
369	2	55.2	1		0	0	0	0	0	0	0	0	1	0	0	96.6667	0	96	0	7	1	1	0	0	0	0	0	0	0	13.4	3000	110000	4457.6	2.1	2029		3.9					1	0	0	1	0	3	1	1
370	2	61.7781	1		1	0	0	0	0	0	0	0		0	0	103.333	0	92	1	7	1	1	0	0	0	0	1	0	0	13.6	6300	195000	1332	1.8	4.6		27		72	77.6667	0	1	0	0	1	0	1	1	1
371	2	52.2274	1		1	0	0	0	0	0	0	0	1	0	0	70.3333	0	96	0	5	1	1	0	0	0	0	0	0	0	14.5	4500	124000	897	0.75		0.47	39.186					0	0	1	1		3		0
372	2	68.3644	1		0	0	0	0	0	0	0	0	1	0	0	72	0	100	0	7	0	0	0	0	0	0	1	0	0	14.1	3360	130000	1544	2.13	1.27	0.24	6.558					0	0	0	0		2		0
373	2	50.5123	1		1	0	0	0	0	0	0	0	0	0	0	123	0	95	0	6	1	1	1	0	0	0	1	0	0	14.3	17200	209000	1147	1.3		0.21	14.44		84	84.6667	0	1	0	0	1	0		1	1
374	2	67.9781	1		1	0	0	0	0	0	0	0	1	0	0	86	0	88	1	3	1	1	0	0	0	0	1	0	0	14.8	11200	178000	2661	1.5	0.9	0.4	29.29	43	75	110	0	1	1	1	1	0		1	1
375	2	56.2603	1		0	0	0	0	0	0	0	0	0	0	1	93	0	86	1	15	0	1	0	0	0	0	1	0	0	13.2	10500	271000		0.8	0.98		19.8			93.3333	0	1	0	0	0	0		0	1
[truncated: 28 more columns]
